# Supplementary material for: Evolution of the Quality of Care in Patients with Decompensated Heart Failure in a Venezuelan Hospital
Source: J Clin Med. 2025 Jan 20;14(2):644. doi: 10.3390/jcm14020644 (PMC11765786; doi:10.3390/jcm14020644)
Supplement: Supplementary file 1 [file jcm-14-00644-s001.zip]

Archive with 1 entries (1 files):
- jcm-3417671-supplementary.pdf
